# Supplementary material for: A Novel Ashwagandha (Withania somnifera) Formulation Mitigates Sleep Deprivation-Induced Cognitive Impairment and Oxidative Stress in a Rat Model
Source: Biomolecules. 2025 May 12;15(5):710. doi: 10.3390/biom15050710 (PMC12109121; doi:10.3390/biom15050710)
Supplement: Supplementary file 1 [file biomolecules-15-00710-s001.zip]

Archive with 1 entries (1 files):
- biomolecules-3596427-supplementary.pdf
